# Supplementary material for: Bivalent EGFR-Targeting DARPin-MMAE Conjugates
Source: Int J Mol Sci. 2022 Feb 23;23(5):2468. doi: 10.3390/ijms23052468 (PMC8909960; doi:10.3390/ijms23052468)
Supplement: Supplementary file 1 [file ijms-23-02468-s001.zip]

Archive with 1 entries (1 files):
- ijms-1570299-supplementary.pdf
